# Supplementary material for: dbAMEPNI: a database of alanine mutagenic effects for protein–nucleic acid interactions
Source: Database (Oxford). 2018 Apr 2;2018:bay034. doi: 10.1093/database/bay034 (PMC5887268; doi:10.1093/database/bay034)
Supplement: Supplementary Table [file bay034_supp.xlsx]

## Sheet: Sheet1
Table S1. PDBIDs in Core set and Extended data set.
Core set		Extended
PDBIDs from ProNIT	Others
1AAY	2I05	5D9I
1AIS	4XR0	4UQM
1AUD	4R56	4YOT
1AZ0	2VS7	4S0N
1B3T	4WB2	4NOE
1BHM	4WUL	4XZF
1C9S	4TMU	4R22
1CKT	3WPC	4QM7
1ECR	3WPD	4Q0R
1EVW	4RKG	4OU7
1EWQ	4QJU	4PY5
1J5N	3WTS	4QEN
1JMC	4QTJ	4UN5
1KLN	4K4G	4KYW
1KXL	4L0Z	4CHU
1LBG	3NCI	4O9M
1MHT	4M9E	4OWX
1MSE	5DET	4O3M
1PNR	4QVD	4OO8
1QFQ	4QVC	4LUP
1QRV	4R8I	4LZG
1QZG	3U4M	4O67
1RUN	4RCJ	5A0T
1TN9	4R3I	5BTE
1VS5	4V4F	3X1L
2A0I	4OI0	4S3N
2BPF	4OOG	4S2Y
2ERR	4NGD	4WAN
2G1P	4NHA	4UN3
2VYE	4NM6	4LEY
	4GZN	4MKY
	3NGI	4LB5
	4HQB	4HQB
	4BXO	4BXO
	4L5R	4IX7
	4HF1	4BNC
	4BNC	4HP3
	3GPX	3SSC
	4G4O	3U7F
	4G4R	3SPD
	4HN5	3Q0C
	4B5F	4I67
	4ALP	4GHL
	3VOK	4GHA
	1BPX	3KQH
	4DQI	5XFQ
	4DU1	5V1F
	4DU3	5GKP
	3RN2	5DNO
	3RN5	5GKE
	3RNU	5JRE
	3QNO	5JRC
	3QNN	5AWH
	4A15	5HNK
	3SQ2	5HBU
	3TMM	5INO
	3SPD	5F55
	3SZQ	5HRT
	3OSG	5FHD
	3OSF	5B2O
	3PVV	5H9F
	3QMG	5C5J
	3NH0	5EWE
	1YQR	3MVA
	3OD8	5WWW
	3ODC	5WWX
	4NKU	5X2G
	4MDX	5UDI
	4HT8	5GMF
	3QSU	5JJU
	4ED5	5AXM
	2XS2	5I4A
	3RW6	4XWW
	2Y8W
	3K5Y
	5TWP
	5XFQ
	5XFR
	5T5C
	5U8G
	5U2R
	5WVW
	5SZX
	5DWB
	5KUB
	5III
	5FD3
	5E24
	5AWH
	5D8C
	5ED4
	5F55
	4XQ8
	5EXH
	5CO8
	4WCG
	5DFF
	4ZSF
	4X5V
	5W1H
	5WWW
	5WWX
	5EIM
	5UDZ
	5M0J
	5M3H
	5H1K
	5GXH
	5DNO
	5ELK
	5ELH
	5JBJ
	1ASY
	1JBS
	1U0B
	1YVP
	2BX2
	2IX1
	2PJP
	2ZI0
	2ZKO
	2ZZM
	3EQT
	3MOJ
